# Supplementary material for: Genotypic and phenotypic spectrum of maple syrup urine disease in Zhejiang of China
Source: QJM. 2024 Jun 5;117(10):717–27. doi: 10.1093/qjmed/hcae104 (PMC11604211; doi:10.1093/qjmed/hcae104)
Supplement: hcae104_Supplementary_Data [file hcae104_supplementary_data.zip]

Archive with 3 entries (2 files):
- hcae104_Supplementary_Data/
- hcae104_Supplementary_Data/Abbreviations.docx
- hcae104_Supplementary_Data/supplement table.docx
